# Supplementary material for: Establishment of two pathomic-based machine learning models to predict CLCA1 expression in colon adenocarcinoma
Source: PLoS One. 2025 Jul 21;20(7):e0328220. doi: 10.1371/journal.pone.0328220 (PMC12279125; doi:10.1371/journal.pone.0328220)
Supplement: S1 Table — (XLSX) [file pone.0328220.s001.xlsx]

## Sheet: Sheet1
Supplementary table 1 TCGA clinical data inclusion exclusions
Colon adenocarcinoma clinical data	Number of excluded samples	Number of samples remaining
Total number of cases	-	459
Primary, first visit first treatment	3	456
Survival data missing, survival time < 30	31	425
Missing clinical data on tumour staging and tumour grading	33	392
Samples with RNA-seq	7	385
Confirmed adenocarcinoma	53	332
