# Supplementary material for: Establishment of two pathomic-based machine learning models to predict CLCA1 expression in colon adenocarcinoma
Source: PLoS One. 2025 Jul 21;20(7):e0328220. doi: 10.1371/journal.pone.0328220 (PMC12279125; doi:10.1371/journal.pone.0328220)
Supplement: S2 Table — (XLSX) [file pone.0328220.s002.xlsx]

## Sheet: Sheet1
Supplementary table 2 TCGA pathological image inclusion exclusions
Colon adenocarcinoma pathological image	Number of excluded samples	Number of samples remaining
Total number of cases	-	453
Samples with substandard image quality	62	391
Intersecting samples with clinical data, RNA-seq	59	332
Adenocarcinoma samples	35	297
