# Supplementary material for: Establishment of two pathomic-based machine learning models to predict CLCA1 expression in colon adenocarcinoma
Source: PLoS One. 2025 Jul 21;20(7):e0328220. doi: 10.1371/journal.pone.0328220 (PMC12279125; doi:10.1371/journal.pone.0328220)
Supplement: S3 Table — (XLSX) [file pone.0328220.s003.xlsx]

## Sheet: Sheet1
Supplementary table 3 Grouping of high and low expression of CLCA1 gene
Variables	Total(n=332)	Low(n=163)	Hight(n=169)	P
Genner,n(%)				0.092
Female	151(45)	66(40)	85(50)
Male	181(55)	97(60)	84(50)
Age,n(%)				0.932
~59	94(28)	47(29)	47(28)
60~	238(72)	116(71)	122(72)
History_of_colon_polyps,n(%)				0.004
NO	188(57)	90(55)	98(58)
Unknown	45(14)	32(20)	13(8)
YES	99(30)	41(25)	58(34)
Pathologic_stage,n(%)				0.039
Ⅰ/Ⅱ	191(58)	84(52)	107(63)
Ⅲ/Ⅳ	141(42)	79(48)	62(37)
Colon_polyps,n(%)				0.004
NO	104(31)	64(39)	40(24)
Unknown	169(51)	69(42)	100(59)
YES	59(18)	30(18)	29(17)
Venous_invasion,n(%)				0.376
NO	218(66)	101(62)	117(69)
Unknown	41(12)	22(13)	19(11)
YES	73(22)	40(25)	33(20)
Perineural_invasion,n(%)				0.042
NO	100(30)	57(35)	43(25)
Unknown	200(60)	87(53)	113(67)
YES	32(10)	19(12)	13(8)
Lymphatic_invasion,n(%)				0.103
NO	175(53)	78(48)	97(57)
Unknown	33(10)	21(13)	12(7)
YES	124(37)	64(39)	60(36)
Residual_tumor,n(%)				0.098
R0	250(75)	116(71)	134(79)
R1/R2	22(7)	10(6)	12(7)
RX/Unknown	60(18)	37(23)	23(14)
Tumor_status,n(%)				0.019
Tumor free	144(43)	82(50)	62(37)
Unknown	34(10)	18(11)	16(9)
With tumor	154(46)	63(39)	91(54)
Tumor_location,n(%)				1
Left	149(45)	73(45)	76(45)
Right	183(55)	90(55)	93(55)
Chemotherapy,n(%)				0.037
NO	215(65)	96(59)	119(70)
YES	117(35)	67(41)	50(30)
