# Supplementary material for: Establishment of two pathomic-based machine learning models to predict CLCA1 expression in colon adenocarcinoma
Source: PLoS One. 2025 Jul 21;20(7):e0328220. doi: 10.1371/journal.pone.0328220 (PMC12279125; doi:10.1371/journal.pone.0328220)
Supplement: S4 Table — (XLSX) [file pone.0328220.s004.xlsx]

## Sheet: Sheet1
Supplementary table 4 Clinical variables in the training and validation sets
Variables	Total(n=297)	Train(n=90)	Validation(n=207)	P
CLCA1,n(%)				0.008
High	152(51)	35(39)	117(57)
Low	145(49)	55(61)	90(43)
Gender,n(%)				0.134
Female	140(47)	36(40)	104(50)
Male	157(53)	54(60)	103(50)
Age,n(%)				1
~59	87(29)	26(29)	61(29)
60~	210(71)	64(71)	146(71)
History_of_colon_polyps,n(%)				0.855
NO	164(55)	50(56)	114(55)
Unknown	42(14)	14(16)	28(14)
YES	91(31)	26(29)	65(31)
Pathologic_stage,n(%)				0.72
Ⅰ/Ⅱ	168(57)	49(54)	119(57)
Ⅲ/Ⅳ	129(43)	41(46)	88(43)
Colon_polyps,n(%)				0.365
NO	96(32)	25(28)	71(34)
Unknown	153(52)	47(52)	106(51)
YES	48(16)	18(20)	30(14)
Venous_invasion,n(%)				0.38
NO	198(67)	58(64)	140(68)
Unknown	30(10)	7(8)	23(11)
YES	69(23)	25(28)	44(21)
Perineural_invasion,n(%)				0.066
NO	89(30)	26(29)	63(30)
Unknown	177(60)	49(54)	128(62)
YES	31(10)	15(17)	16(8)
Lymphatic_invasion,n(%)				0.146
NO	154(52)	42(47)	112(54)
Unknown	21(7)	4(4)	17(8)
YES	122(41)	44(49)	78(38)
Residual_tumor,n(%)				0.808
R0	229(77)	68(76)	161(78)
R1/R2	19(6)	7(8)	12(6)
RX/Unknown	49(16)	15(17)	34(16)
Tumor_status,n(%)				0.167
Tumor free	133(45)	35(39)	98(47)
Unknown	23(8)	5(6)	18（9）
With tumor	141(47)	50(56)	91（44）
Tumor_location,n(%)				0.838
Left	133（45）	39（43）	94（45）
Right	164（55）	51（57）	113（55）
Chemotherapy,n(%)				0.363
NO	188（63）	53（59）	135（65）
YES	109（37）	37（41）	72（35）
OS,n(%)				0.047
Alive	237（80）	65（72）	172（83）
Dead	60（20）	25（28）	35（17）
OS.time,Median(Q1,Q3)	23.3（14.13，36.43）	24.33（14.2，36.07）	22.4（13.78，36.48）	0.889
