# Supplementary material for: Establishment of two pathomic-based machine learning models to predict CLCA1 expression in colon adenocarcinoma
Source: PLoS One. 2025 Jul 21;20(7):e0328220. doi: 10.1371/journal.pone.0328220 (PMC12279125; doi:10.1371/journal.pone.0328220)
Supplement: S5 Table — (XLSX) [file pone.0328220.s005.xlsx]

## Sheet: Sheet1
Supplementary table 5 RF model accuracy, sensitivity, specificity and Brier score values
name	train_auc	train_ci	train_thre	train_acc	train_sens	train_spec	train_ppv	train_npv	train_brierScore
CLCA1_cat_PS	0.846	0.792-0.9	0.528	0.812	0.88	0.722	0.805	0.823	0.191
name	test_auc	test_ci	test_thre	test_acc	test_sens	test_spec	test_ppv	test_npv	test_brierScore
CLCA1_cat_PS	0.776	0.674-0.878		0.722	0.829	0.655	0.604	0.857	0.225
