# Supplementary material for: Establishment of two pathomic-based machine learning models to predict CLCA1 expression in colon adenocarcinoma
Source: PLoS One. 2025 Jul 21;20(7):e0328220. doi: 10.1371/journal.pone.0328220 (PMC12279125; doi:10.1371/journal.pone.0328220)
Supplement: S6 Table — (XLSX) [file pone.0328220.s006.xlsx]

## Sheet: Sheet1
Supplementary table 6 Xgboost model accuracy, sensitivity, specificity and Brier score values
name	train_auc	train_ci	train_thre	train_acc	train_sens	train_spec	train_ppv	train_npv	train_brierScore
CLCA1_cat_PS	0.819	0.763-0.876	0.58	0.739	0.641	0.867	0.862	0.65	0.192
name	test_auc	test_ci	test_thre	test_acc	test_sens	test_spec	test_ppv	test_npv	test_brierScore
CLCA1_cat_PS	0.789	0.689-0.888		0.767	0.771	0.764	0.675	0.84	0.222
