# Supplementary material for: Establishment of two pathomic-based machine learning models to predict CLCA1 expression in colon adenocarcinoma
Source: PLoS One. 2025 Jul 21;20(7):e0328220. doi: 10.1371/journal.pone.0328220 (PMC12279125; doi:10.1371/journal.pone.0328220)
Supplement: S7 Table — (XLSX) [file pone.0328220.s007.xlsx]

## Sheet: Sheet1
Supplementary table 7 Grouping of high and low expression of Risk score
Variables	Total(n=297)	Low(n=121)	High(n=176)	p
Gender,n(%)				0.403
Female	140(47)	53(44)	87(49)
Male	157(53)	68(56)	89(51)
Age,n(%)				1
~59	87(29)	35(29)	52(30)
60~	210(71)	86(71)	124(70)
History_of_colon_polyps,n(%)				<0.001
NO	164(55)	64(53)	100(57)
Unknown	42(14)	32(26)	10(6)
YES	91(31)	25(21)	66(38)
Pathologic_stage,n(%)				0.989
Ⅰ/Ⅱ	168(57)	69(57)	99(56)
Ⅲ/Ⅳ	129(43)	52(43)	77(44)
Colon_polyps,n(%)				<0.001
NO	96(32)	58(48)	38(22)
Unknown	153(52)	40(33)	113(64)
YES	48(16)	23(19)	25(14)
Venous_invasion,n(%)				0.252
NO	198(67)	75(62)	123(70)
Unknown	30(10)	12(10)	18(10)
YES	69(23)	34(28)	35(20)
Perineural_invasion,n(%)				<0.001
NO	89(30)	49(40)	40(23)
Unknown	177(60)	50(41)	127(72)
YES	31(10)	22(18)	9(5)
Lymphatic_invasion,n(%)				0.062
NO	154(52)	65(54)	89(51)
Unknown	21(7)	13(11)	8(5)
YES	122(41)	43(36)	79(45)
Residual_tumor,n(%)				<0.001
R0	229(77)	83(69)	146(83)
R1/R2	19(6)	3(2)	16(9)
RX/Unknown	49(16)	35(29)	14(8)
Tumor_status,n(%)				<0.001
Tumor free	133(45)	78(64)	55(31)
Unknown	23(8)	10(8)	13(7)
With tumor	141(47)	33(27)	108(61)
Tumor_location,n(%)				0.112
Left	133(45)	47(39)	86(49)
Right	164(55)	74(61)	90(51)
Chemotherapy,n(%)				0.082
NO	188(63)	69(57)	119(68)
YES	109(37)	52(43)	57(32)
